# Supplementary material for: Electroanalysis of Ibuprofen and Its Interaction with Bovine Serum Albumin
Source: Molecules. 2022 Dec 21;28(1):49. doi: 10.3390/molecules28010049 (PMC9821973; doi:10.3390/molecules28010049)
Supplement: Supplementary file 1 [file molecules-28-00049-s001.zip]

Archive with 1 entries (1 files):
- molecules-2059867-supplementary.pdf
